# Supplementary material for: Expression Levels of MUC5AC and MUC5B in Airway Goblet Cells Are Associated with Traits of COPD and Progression of Chronic Airflow Limitation
Source: Int J Mol Sci. 2024 Dec 20;25(24):13653. doi: 10.3390/ijms252413653 (PMC11678853; doi:10.3390/ijms252413653)
Supplement: Supplementary file 1 [file ijms-25-13653-s001.zip]

Archive with 4 entries (4 files):
- Suppl Fig S1.pdf
- Suppl Fig S2.pdf
- Suppl Fig S3.pdf
- Suppl Table S1.pdf
